# Supplementary material for: Improvement of Gel Quality of Squid (Dosidicus gigas) Meat by Using Sodium Gluconate, Sodium Citrate, and Sodium Tartrate
Source: Foods. 2022 Jan 10;11(2):173. doi: 10.3390/foods11020173 (PMC8775022; doi:10.3390/foods11020173)
Supplement: Supplementary file 1 [file foods-11-00173-s001.zip]

Archive with 1 entries (1 files):
- foods-1514262-supplementary.pdf
